# Supplementary material for: Characterisation of Extracts Obtained from Unripe Grapes and Evaluation of Their Potential Protective Effects against Oxidation of Wine Colour in Comparison with Different Oenological Products
Source: Foods. 2021 Jun 28;10(7):1499. doi: 10.3390/foods10071499 (PMC8305229; doi:10.3390/foods10071499)
Supplement: Supplementary file 1 [file foods-10-01499-s001.zip]

Archive with 1 entries (1 files):
- foods-1259996-supplementary.pdf
